# Supplementary material for: Effects of groundwater depth on ecological stoichiometric characteristics of assimilated branches and soil of two desert plants
Source: Front Plant Sci. 2023 Aug 8;14:1225907. doi: 10.3389/fpls.2023.1225907 (PMC10443709; doi:10.3389/fpls.2023.1225907)
Supplement: Supplementary file 1 [file DataSheet_1.xlsx]

## Sheet: Hp
soil
GWD	species	SD	SOC	TN	TP	pH	SWC	EC	C:N	C:P	N:P
4	Hp	20	1.1513	0.1121	0.1687	8.57	1.0597	6.69	10.2703	6.82454	0.664493
4	Hp	20	0.8739	0.1051	0.161967	8.54	0.8683	6.21	8.31494	4.62871	0.556674
4	Hp	20	1.4193	0.1261	0.1562	8.53	0.94	6.73	11.2554	9.08643	0.807298
4	Hp	20	1.1607	0.1051	0.161	8.38	0.8805	6.54	11.0438	7.20932	0.652795
4	Hp	40	0.3904	0.021	0.1651	8.51	0.7713	6.69	18.5905	2.36463	0.127196
4	Hp	40	0.6958	0.0631	0.161967	8.67	1.0873	6.59	11.0269	3.67371	0.333157
4	Hp	40	0.7605	0.063	0.1558	8.63	0.6389	6.45	12.0714	4.88126	0.404365
4	Hp	40	0.7556	0.042	0.15	8.45	0.5748	7.87	17.9905	5.03733	0.28
4	Hp	60	0.489033	0.0385	0.1761	8.59	0.9744	6.07	12.7022	1.93242	0.11925
4	Hp	60	0.5579	0.0315	0.1826	8.59	1.0402	7.06	17.7111	3.05531	0.172508
4	Hp	60	0.4994	0.042	0.183	8.57	0.8788	5.97	11.8905	3.21364	0.27027
4	Hp	60	0.4098	0.042	0.1903	8.58	0.8998	8.66	9.75714	2.15344	0.220704
4	Hp	80	0.4498	0.021	0.1639	8.56	0.906	7.42	21.419	2.74436	0.128127
4	Hp	80	0.5187	0.0225	0.1548	8.7	0.6936	6.8	23.0533	2.71429	0.117739
4	Hp	80	0.4227	0.021	0.1465	8.97	1.0573	6.25	20.1286	2.88532	0.143345
4	Hp	80	0.5691	0.021	0.154	8.44	0.8751	9.21	27.1	3.69545	0.136364
4	Hp	100	0.3383	0.042	0.1561	8.66	0.8806	7.39	8.05476	2.1672	0.269058
4	Hp	100	0.6311	0.042	0.145233	8.72	0.8729	6.98	15.0262	3.34269	0.222458
4	Hp	100	0.3308	0.021	0.1299	8.83	1.0062	7.42	15.7524	2.54657	0.161663
4	Hp	100	0.4471	0.042	0.1497	8.31	0.9308	7.26	10.6452	2.98664	0.280561
4	Hp	140	0.545	0.042	0.1445	8.73	0.798	12.21	12.9762	3.77163	0.290657
4	Hp	140	0.5562	0.0419	0.1445	8.6	0.9259	7.86	13.2745	3.84913	0.289965
4	Hp	140	0.3433	0.021	0.147	8.91	0.87	7.68	16.3476	2.50767	0.153397
4	Hp	140	0.4748	0.035	0.152	8.53	0.8992	11.66	13.5657	3.12368	0.138158
4	Hp	180	0.4334	0.035	0.1547	8.37	0.9729	20.2	12.3829	2.80155	0.135747
4	Hp	180	0.5831	0.042	0.1511	8.73	0.8155	10.42	13.8833	3.85903	0.277962
4	Hp	180	0.331	0.021	0.1552	8.85	1.3026	14.58	15.7619	2.13273	0.135309
4	Hp	180	0.4527	0.042	0.1578	8.57	0.8495	13.12	10.7786	2.86882	0.26616
4	Hp	220	0.5694	0.0419	0.1637	8.63	1.1817	23.3	13.5895	3.47831	0.255956
4	Hp	220	0.5512	0.042	0.1674	8.7	1.0743	10.88	13.1238	3.29271	0.250896
4	Hp	220	0.4229	0.021	0.1665	8.67	1.2897	15.57	20.1381	2.53994	0.126126
4	Hp	220	0.5512	0.035	0.1572	8.6	1.1166	12.53	15.7486	3.50636	0.133588
4	Hp	260	0.5407	0.042	0.1593	8.78	1.0851	14.21	12.8738	3.39422	0.263653
4	Hp	260	0.5666	0.042	0.162033	8.98	1.0912	13.14	13.4905	3.74983	0.277962
4	Hp	260	0.3252	0.021	0.1626	8.65	1.3792	14.21	15.4857	2	0.129151
4	Hp	260	0.486	0.025	0.1642	8.75	0.9785	15.28	19.44	2.95981	0.127893
4	Hp	300	0.4872	0.042	0.1461	8.6	0.9936	15.8	11.6	3.3347	0.287474
4	Hp	300	0.3999	0.021	0.1386	9.13	1.1121	14.71	19.0429	2.88528	0.151515
4	Hp	300	0.2602	0.021	0.1439	8.82	1.2279	15.05	12.3905	1.8082	0.145935
4	Hp	300	0.4522	0.021	0.1557	8.9	0.9833	17.63	21.5333	2.9043	0.134875
7	Hp	20	0.714567	0.0524	0.1817	8.64	0.4018	5.07	17.3111	4.99229	0.288387
7	Hp	20	0.7627	0.0734	0.18	9.1	0.4643	6.32	10.391	4.23722	0.407778
7	Hp	20	0.6472	0.063	0.1634	8.8	0.5168	7.41	10.273	3.96083	0.385557
7	Hp	20	0.7338	0.0525	0.189	8.8	0.4742	6.27	13.9771	3.88254	0.277778
7	Hp	40	0.6482	0.0524	0.1689	8.72	0.65	8.03	12.3702	3.83777	0.310243
7	Hp	40	0.9084	0.0525	0.1426	8.9	0.9088	7.75	17.3029	6.37027	0.368163
7	Hp	40	0.5188	0.042	0.1562	8.96	0.6449	8.61	12.3524	3.32138	0.268886
7	Hp	40	0.6918	0.0525	0.1486	8.67	0.7034	7.74	13.1771	9.42261	0.353297
7	Hp	60	0.7128	0.0525	0.1618	8.61	0.7933	10.01	13.5771	4.40544	0.324475
7	Hp	60	1.0372	0.0525	0.1626	9.1	0.7465	10.91	19.7562	6.37884	0.322878
7	Hp	60	0.3883	0.042	0.1251	8.91	0.719	11.53	9.24524	3.10392	0.335731
7	Hp	60	0.7128	0.049	0.1592	8.7	0.7129	7.6	14.5469	4.47739	0.197864
7	Hp	80	0.6485	0.0315	0.1938	8.57	0.7814	10.27	20.5873	3.34623	0.162539
7	Hp	80	0.5175	0.042	0.136	8.84	0.6843	12.32	12.3214	3.80515	0.308824
7	Hp	80	0.5173	0.0421	0.1631	8.82	0.71	10.07	12.2874	3.17167	0.258124
7	Hp	80	0.601	0.0525	0.1772	8.61	0.6676	8.42	11.4476	3.39165	0.296275
7	Hp	100	0.5173	0.0526	0.1735	8.87	0.8266	10.02	9.8346	2.98156	0.30317
7	Hp	100	0.4991	0.0455	0.1465	9.02	0.8273	11.06	10.9692	1.76997	0.143345
7	Hp	100	0.6469	0.0419	0.1885	8.76	0.7608	10.11	15.4391	3.43183	0.222281
7	Hp	100	0.3331	0.042	0.1644	8.78	0.6298	8.91	7.93095	2.02616	0.255474
7	Hp	140	0.5008	0.0315	0.1749	9.07	0.7944	13.12	15.8984	2.86335	0.180103
7	Hp	140	0.3882	0.021	0.1665	9.2	0.864	13.71	18.4857	2.33153	0.126126
7	Hp	140	0.4519	0.021	0.1623	8.9	0.6651	14.57	15.1653	3.99014	0.12939
7	Hp	140	0.4667	0.042	0.1679	8.78	0.7414	11.07	11.1119	1.98427	0.178571
7	Hp	180	0.5183	0.042	0.2032	9.45	1.0016	22.1	12.3405	2.55069	0.206693
7	Hp	180	0.3883	0.042	0.2094	9	0.9142	17.84	9.24524	1.85435	0.200573
7	Hp	180	0.3331	0.021	0.1796	8.96	0.6301	19.37	15.8619	1.85468	0.116927
7	Hp	180	0.6004	0.042	0.1903	8.79	0.8249	15.57	14.2952	3.15502	0.220704
7	Hp	220	0.6482	0.042	0.2432	9.35	1.0964	22.19	15.4333	2.6653	0.172697
7	Hp	220	0.3882	0.042	0.1842	9.1	0.9349	18.58	9.24286	2.10749	0.228013
7	Hp	220	0.4658	0.0316	0.2041	9.32	0.8174	25.9	14.7405	2.28221	0.154826
7	Hp	220	0.5007	0.042	0.1671	8.87	0.9418	22.1	11.9214	2.99641	0.251346
7	Hp	260	0.7775	0.0315	0.1941	9.26	1.0231	34.6	12.1591	4.00567	0.162287
7	Hp	260	0.5183	0.021	0.2014	9.16	0.9643	23.5	15.2899	2.57349	0.10427
7	Hp	260	0.3337	0.0315	0.1893	9.3	0.8702	33.2	10.5937	1.76281	0.166403
7	Hp	260	0.3337	0.0315	0.2155	9.34	0.9973	27	10.5937	1.54849	0.146172
7	Hp	300	0.3502	0.0516	0.2196	8.97	1.0999	53.2	6.78682	1.59472	0.239526
7	Hp	300	0.5175	0.042	0.1666	8.53	1.1199	49.3	12.3214	3.10624	0.252101
7	Hp	300	0.1996	0.021	0.1671	9.29	0.9293	31.6	9.50476	1.19449	0.125673
7	Hp	300	0.3336	0.0385	0.2182	9.56	0.9687	26.2	8.66494	1.52887	0.048121
13	Hp	20	0.7783	0.0839	0.1802	9.23	0.4117	11.79	9.27652	3.33019	0.465594
13	Hp	20	0.7316	0.0735	0.1721	9.28	0.2586	11.8	9.95374	4.25102	0.244044
13	Hp	20	0.6485	0.0526	0.178533	9.38	0.4387	10.69	12.3289	5.55532	0.375446
13	Hp	20	0.6001	0.042	0.1833	9.29667	0.3799	8.47	14.2881	3.53792	0.400982
13	Hp	40	0.5999	0.0525	0.1551	9.32	0.3632	10.25	11.4267	3.86783	0.135397
13	Hp	40	0.6333	0.042	0.1642	9.68	0.384	9.95	15.0786	3.85688	0.255786
13	Hp	40	0.7775	0.0524	0.1737	9.69	0.4183	11.63	14.8378	4.47611	0.30167
13	Hp	40	0.3889	0.0489667	0.1483	9.56333	0.4818	9.16	7.94214	2.62239	0.354012
13	Hp	60	0.3856	0.0396667	0.158	9.87	0.5808	16.08	9.72101	8.86203	0.398734
13	Hp	60	0.6393	0.0455	0.1449	9.292	0.6554	10.2	14.0505	4.41201	0.144928
13	Hp	60	0.4711	0.0315	0.1721	9.157	0.6289	14.54	14.9556	0.751307	0.183033
13	Hp	60	0.3883	0.042	0.145	8.85	0.628	13.61	9.24524	2.67793	0.289655
13	Hp	80	0.5902	0.042	0.161	9.36	0.7088	12.1	14.0524	1.24037	0.26087
13	Hp	80	0.7342	0.0524	0.1684	9.16	0.7138	13.17	14.0115	4.35986	0.311164
13	Hp	80	0.7775	0.0526	0.1665	9.23	0.712	15.12	14.7814	4.66967	0.315916
13	Hp	80	0.2589	0.0315	0.1653	9.18	0.7891	12.29	8.21905	1.74932	0.212838
13	Hp	100	0.6476	0.042	0.1674	9.2	0.8206	7.55	15.419	3.16057	0.142276
13	Hp	100	0.557	0.0315	0.1684	9.44	0.7605	7.84	17.6825	3.3076	0.436461
13	Hp	100	0.557	0.0315	0.1674	9.47	0.9087	7.81	17.6825	4.32599	0.210421
13	Hp	100	0.4665	0.035	0.1664	9.65	0.7926	8.17	13.3286	3.34736	0.252404
13	Hp	140	0.4665	0.0105	0.1645	8.94	0.8413	5.95	12.1169	2.83587	0.0638298
13	Hp	140	0.467	0.0315	0.1683	9.145	0.917	5.6	14.8254	2.77481	0.187166
13	Hp	140	0.5173	0.0524	0.1663	9.05	0.9248	5.47	13.094	3.11064	0.315093
13	Hp	140	0.3887	0.0315	0.166367	9.45	0.6292	5.67	12.3397	2.54551	0.206287
13	Hp	180	0.4667	0.0315333	0.1602	9.51	0.89	7.28	14.8002	2.91323	0.0655431
13	Hp	180	0.467	0.0315	0.163967	9.04	0.9665	7.14	14.8254	3.15541	0.212838
13	Hp	180	0.4409	0.0316	0.1676	9.36	0.9898	7.59	13.9525	1.54654	0.188544
13	Hp	180	0.3891	0.0315	0.1641	9.303	0.7038	7.1	12.3524	2.37112	0.191956
13	Hp	220	0.6001	0.0419	0.1666	9.36	0.968	14.9	14.3222	3.60204	0.251501
13	Hp	220	0.5027	0.0525	0.1511	9.34	1.0863	13.12	9.57524	3.32694	0.347452
13	Hp	220	0.5188	0.0105	0.1693	9.2	0.9882	15.6	10.441	3.06438	0.0620201
13	Hp	220	0.3891	0.0524	0.162333	9.46	0.7268	14.54	7.42557	2.1689	0.292085
13	Hp	260	0.4672	0.035	0.1555	9.53	0.9942	38.75	13.3486	3.0045	0.22508
13	Hp	260	0.5173	0.0525	0.161	8.78	1.0131	39.8	9.85333	3.21304	0.326087
13	Hp	260	0.2593	0.0315	0.1716	8.93	1.0666	36.45	8.23175	1.51107	0.183566
13	Hp	260	0.3887	0.021	0.1745	8.58	0.9705	40	10.4779	2.22751	0.120344
13	Hp	300	0.5998	0.021	0.173167	9.14	0.9478	29.6	16.9719	3.31931	0.116215
13	Hp	300	0.5019	0.0314	0.1755	8.81	0.9597	35.9	15.9841	2.85983	0.178917
13	Hp	300	0.5173	0.0315	0.174	8.83	1.0127	33.3	16.4222	2.97299	0.181034
13	Hp	300	0.3887	0.021	0.17	8.58	0.9074	32.9	18.5095	2.28647	0.123529
16	Hp	20	0.5191	0.0525	0.1898	9.16	0.3837	6.44	9.88762	2.73498	0.276607
16	Hp	20	0.5191	0.042	0.1788	8.94	0.5609	4.34	12.3595	2.90324	0.234899
16	Hp	20	0.519	0.0455	0.1723	9.18	0.8072	5.15	11.4066	3.01219	0.264074
16	Hp	20	0.5188	0.0421	0.1803	9.1	0.4917	4.68	12.323	3.39751	0.275704
16	Hp	40	0.5183	0.042	0.166	9.13	0.6069	4.81	12.3405	3.12229	0.253012
16	Hp	40	0.5188	0.042	0.1788	9.17	0.6054	5.26	12.3524	2.90157	0.234899
16	Hp	40	0.3891	0.0526	0.1878	9.08	0.5146	3.58	12.3484	2.07188	0.280085
16	Hp	40	0.5188	0.042	0.177533	9.01	0.6948	5.53	12.3524	3.5928	0.290859
16	Hp	60	0.3889	0.0315	0.1692	9.04	0.7535	5.12	12.346	2.29846	0.18617
16	Hp	60	0.3889	0.021	0.1576	9.32	1.0069	5.14	18.519	2.81812	0.152174
16	Hp	60	0.3887	0.0315	0.1527	9.06	1.2826	4.43	12.3397	2.54551	0.206287
16	Hp	60	0.5186	0.042	0.1509	8.93	0.9974	5.42	12.3476	3.43671	0.27833
16	Hp	80	0.3889	0.0315	0.1774	8.95	1.2927	5.45	12.346	2.19222	0.177565
16	Hp	80	0.3454	0.021	0.1504	9.18	0.9307	4.99	16.4476	2.29654	0.139628
16	Hp	80	0.3882	0.0315	0.1626	9.1	1.327	5.03	12.3238	2.38745	0.193727
16	Hp	80	0.259	0.0421	0.16	8.97	1.1619	6.33	13.7058	1.61875	0.263125
16	Hp	100	0.3457	0.021	0.1576	9.06	1.3507	9.68	16.4619	2.19353	0.133249
16	Hp	100	0.3883	0.021	0.1689	9.3	1.2392	6.13	18.4905	2.29899	0.124334
16	Hp	100	0.1295	0.028	0.168433	9.13	1.48	9.72	15.7608	0.706107	0.152672
16	Hp	100	0.5191	0.0421	0.1788	9.08	1.2842	6.8	12.3302	2.90324	0.235459
16	Hp	140	0.2586	0.021	0.167833	8.99	1.391	7.13	12.3143	2	0.162413
16	Hp	140	0.3882	0.021	0.1515	9.46	1.2507	7.13	18.4857	2.56238	0.138614
16	Hp	140	0.2588	0.0315	0.1897	8.98	1.375	6.31	13.3548	1.36426	0.166052
16	Hp	140	0.3891	0.042	0.1623	8.93	1.2197	7.21	9.26429	2.39741	0.25878
16	Hp	180	0.3887	0.021	0.1692	8.83	1.4079	17.72	18.5095	2.29728	0.124113
16	Hp	180	0.1293	0.0105	0.1626	9.11	1.5432	16.06	12.3143	0.699297	0.0567875
16	Hp	180	0.3887	0.0316	0.1743	9.3	1.3622	13.82	12.3006	2.23006	0.181297
16	Hp	180	0.3023	0.042	0.1689	9.34	1.3647	23.3	14.3748	1.78982	0.248668
16	Hp	220	0.259	0.0105	0.1602	9.34	1.6107	7.36	17.4774	1.61673	0.0655431
16	Hp	220	0.2589	0.0105	0.1543	9.42	1.2891	10.92	24.6571	1.6779	0.0680493
16	Hp	220	0.2595	0.0315	0.1597	8.39	1.7358	48.2	8.2381	1.62492	0.197245
16	Hp	220	0.2593	0.021	0.1647	8.95	1.4881	22.16	12.3476	1.57438	0.127505
16	Hp	260	0.3021	0.0105	0.1597	9.44	1.6152	10.14	15.2105	1.89167	0.0657483
16	Hp	260	0.2593	0.021	0.1437	9.41	1.4598	16.48	12.3476	1.80445	0.146138
16	Hp	260	0.2593	0.0175	0.153633	9.56	1.7694	27.3	14.8171	1.45674	0.0983146
16	Hp	260	0.3878	0.021	0.1575	9.23	1.4254	17.97	18.4667	2.46222	0.133333
16	Hp	300	0.3878	0.0315	0.1929	9.31	1.5682	14.53	12.3111	2.01037	0.163297
16	Hp	300	0.2595	0.0315	0.1795	9.31	1.471	15.88	10.9545	1.44568	0.175487
16	Hp	300	0.3237	0.0315	0.203	9.46	1.664	22.8	10.2762	1.59458	0.155172
16	Hp	300	0.3237	0.0315	0.1918	9.36	1.5696	17.74	10.2762	1.6877	0.164234

## Sheet: Ha
soil
GWD	species	SD	SOC	TN	TP	pH	SWC	EC	C:N	C:P	N:P
4	Ha	20	1.1725	0.147	0.463	9.37	0.8034	12.57	7.97619	2.5324	0.317495
4	Ha	20	1.0938	0.1209	0.4171	9.24	0.8172	12.45	9.04715	2.62239	0.289859
4	Ha	20	1.3034	0.1522	0.4801	9.26	0.7245	12.21	8.56373	2.71485	0.317017
4	Ha	20	1.3521	0.1471	0.4917	9.16	0.7403	12.57	9.19171	2.74985	0.299166
4	Ha	40	1.2227	0.1051	0.3975	9.68	1.2959	20.2	11.6337	3.07597	0.264403
4	Ha	40	1.2252	0.1418	0.3893	9.4	1.3871	24.77	8.64034	3.14719	0.301759
4	Ha	40	1.0352	0.1313	0.4067	9.47	1.7798	26.4	7.88423	2.54537	0.322842
4	Ha	40	1.0965	0.1261	0.3965	8.84	1.8792	27.7	8.69548	2.76545	0.318033
4	Ha	60	1.01693	0.1189	0.3797	9	2.3266	122.07	13.0774	2.67825	0.328272
4	Ha	60	1.2258	0.0998	0.3635	9.07	2.7722	120.4	10.3437	3.37221	0.290539
4	Ha	60	1.0323	0.1101	0.3622	8.85	2.9885	116.02	7.19982	2.85008	0.289966
4	Ha	60	0.7927	0.1469	0.3435	9.1	3.0015	105.6	8.34445	2.30771	0.302925
4	Ha	80	0.7967	0.0629	0.3518	9.05	2.3119	114.77	12.6661	2.26464	0.178795
4	Ha	80	0.7315	0.0787	0.3793	9.6	2.5661	96	9.29479	1.92855	0.207487
4	Ha	80	0.6637	0.0893	0.3609	9.51	2.1508	103.56	7.43225	1.83901	0.247437
4	Ha	80	0.7342	0.1051	0.3153	9.87	2.2633	99.9	6.98573	2.32858	0.333333
4	Ha	100	0.4813	0.042	0.3299	9.55	2.6306	92.8	11.4595	1.45893	0.127311
4	Ha	100	0.5065	0.0683	0.3223	9.68	3.2768	86.1	7.41581	1.57152	0.211914
4	Ha	100	0.519767	0.0893	0.3374	9.57	1.9	81.2	9.31559	1.54051	0.264671
4	Ha	100	0.5715	0.063	0.3299	9.94	2.1845	84.3	9.07143	1.73234	0.190967
4	Ha	140	0.5091	0.0665	0.3177	9.85	2.4045	80.8	7.65564	1.60246	0.209317
4	Ha	140	0.5083	0.0683	0.3652	9.96	2.5506	73.3	7.44217	1.39184	0.187021
4	Ha	140	0.4866	0.0473	0.2263	9.85	3.4481	80	10.2875	2.15024	0.209015
4	Ha	140	0.5013	0.084	0.3616	9.92	2.5189	85.6	5.96786	1.38634	0.232301
4	Ha	180	0.5083	0.084	0.3806	9.39	3.4021	91.63	6.05119	1.33552	0.220704
4	Ha	180	0.5862	0.0787	0.416	9.64	3.7443	84.6	7.44854	1.40913	0.189183
4	Ha	180	0.5073	0.063	0.343	9.72	3.8787	95.1	8.05238	1.47901	0.183673
4	Ha	180	0.4674	0.0631	0.383	9.48	3.675	95.2	7.40729	1.22037	0.164752
4	Ha	220	0.6413	0.042	0.4036	9.18	12.7	128.8	7.94719	1.58895	0.104063
4	Ha	220	0.5201	0.0682	0.3837	9.11	12.6683	134.9	7.6261	1.35549	0.177743
4	Ha	220	0.3912	0.042	0.3695	9.15	11.5467	154.07	9.31429	1.05873	0.113667
4	Ha	220	0.5797	0.084	0.4575	9.28	12.8503	139.26	6.90119	1.2671	0.183607
4	Ha	260	0.7671	0.1101	0.5277	8.97	16.9361	168.4	6.9673	1.45367	0.168978
4	Ha	260	0.5385	0.0787	0.483	9.12	16.9008	156.2	6.84244	1.11491	0.16294
4	Ha	260	0.5738	0.0841	0.5201	8.96	15.457	148.7	6.82283	1.04251	0.152798
4	Ha	260	0.6894	0.1051	0.5497	9.2	12.5342	151.5	6.55947	1.25414	0.191195
4	Ha	300	0.7038	0.0681	0.4796	9.27	16.8373	41.8	10.3348	1.46747	0.141993
4	Ha	300	0.5927	0.0683	0.4811	9.04	16.8088	58.3	8.67789	1.23197	0.141966
4	Ha	300	0.5732	0.042	0.5033	9.18	15.696	38.9	13.6476	1.13888	0.0834492
4	Ha	300	0.6852	0.042	0.4545	9.37	15.3802	36.4	10.8868	1.50759	0.0924092
7	Ha	20	1.165	0.1573	0.3457	9.39	0.722	89.83	7.40623	3.36997	0.455019
7	Ha	20	1.1662	0.1471	0.3958	9.71	0.778	81.3	7.92794	2.94644	0.371652
7	Ha	20	0.7779	0.1157	0.4306	9.91	1.3958	93.5	6.72342	1.80655	0.268695
7	Ha	20	0.9071	0.1469	0.4676	9.49	1.076	94.7	6.17495	1.93991	0.314157
7	Ha	40	0.7767	0.0946	0.4227	9.43	1.4263	103.77	8.21036	1.83747	0.223799
7	Ha	40	0.5186	0.084	0.3254	9.74	1.549	100.7	6.17381	1.59373	0.258144
7	Ha	40	1.0351	0.1156	0.3616	9.13	1.9295	104.7	8.95415	2.86256	0.31969
7	Ha	40	1.0576	0.126	0.3849	9.5	1.6801	105.9	8.39365	2.74773	0.327358
7	Ha	60	0.8423	0.0735	0.3513	9.75	2.3113	116.6	11.4599	2.39767	0.209223
7	Ha	60	0.7775	0.0945	0.3481	9.52	2.2678	116.6	8.22751	2.23355	0.271474
7	Ha	60	0.6479	0.0945	0.3468	9.63	2.3075	103.77	6.85608	1.86822	0.272491
7	Ha	60	1.0576	0.0944	0.3066	8.8	2.3585	78.1	11.2034	3.44945	0.307893
7	Ha	80	0.8414	0.0945	0.3399	9.75	1.8159	113.37	8.9037	2.47543	0.278023
7	Ha	80	0.5178	0.0525	0.2777	9.13	2.2892	107	9.86286	1.8646	0.189053
7	Ha	80	0.5183	0.0526	0.332	9.088	2.1393	117	9.85361	1.56114	0.158434
7	Ha	80	0.5272	0.0736	0.2839	8.85	2.4246	116.1	7.16304	1.85699	0.259246
7	Ha	100	0.7775	0.0735	0.3576	9.39	1.8784	100.1	10.5782	2.17422	0.205537
7	Ha	100	0.6469	0.049	0.2973	9.54	2.1425	92.2	11.8205	2.17592	0.164817
7	Ha	100	0.3882	0.0315	0.2408	9.29	1.7756	97.32	12.3238	1.61213	0.130814
7	Ha	100	0.5275	0.042	0.2784	9.02	2.0262	99.67	12.5595	1.89476	0.150862
7	Ha	140	0.5181	0.0524	0.2925	8.8	2.1727	112	9.8874	1.77128	0.179145
7	Ha	140	0.477	0.063	0.2524	9.4	3.4011	90.2	10.541	1.88986	0.249604
7	Ha	140	0.5173	0.042	0.2799	8.87	1.1261	111.6	12.3167	1.84816	0.150054
7	Ha	140	0.3956	0.042	0.2802	9.07	2.3977	104.6	9.41905	1.41185	0.149893
7	Ha	180	0.7771	0.0526	0.2801	8.63	1.7037	73.1	7.6045	2.77437	0.18779
7	Ha	180	0.259	0.063	0.2471	9.36	1.3817	70	8.76896	1.04816	0.254958
7	Ha	180	0.3889	0.042	0.3566	9.07	2.5842	66.23	9.25952	1.09058	0.117779
7	Ha	180	0.3966	0.042	0.2911	9.09	4.0267	70.7	9.44286	1.36242	0.14428
7	Ha	220	0.5183	0.0736	0.2677	8.96	3.0876	65.3	7.04212	1.93612	0.274935
7	Ha	220	0.5186	0.0524	0.2876	9.32	2.2376	50.6	9.89695	1.8032	0.182197
7	Ha	220	0.3889	0.0525	0.3593	9.22	1.7274	45.8	7.40762	1.08238	0.146117
7	Ha	220	0.3966	0.0419	0.4346	9.25	3.6536	53.9	9.46539	0.912563	0.0964105
7	Ha	260	0.5831	0.0525	0.3302	8.55	3.1054	83	11.1067	1.7659	0.158995
7	Ha	260	0.6472	0.0524	0.3675	8.96	3.8593	93.3	12.3511	1.76109	0.142585
7	Ha	260	0.6482	0.0526	0.3429	9.19	2.5548	68.4	12.3232	1.89035	0.153397
7	Ha	260	0.6262	0.0525	0.3286	8.9	2.9021	81.57	11.9276	1.90566	0.159769
7	Ha	300	0.4526	0.0526	0.2737	9.23	3.9281	45.5	8.60456	1.65364	0.192181
7	Ha	300	0.7783	0.0525	0.3539	9.02	4.2327	59.7	14.8248	2.19921	0.148347
7	Ha	300	0.5424	0.0734	0.3355	9.42	4.0994	54.4	7.38965	1.61669	0.218778
7	Ha	300	0.3962	0.021	0.324	9.4	4.6706	43.1	10.273	1.22284	0.0648148
13	Ha	20	1.4354	0.1121	0.4832	9.49	0.7407	67.2	12.8046	2.97061	0.231995
13	Ha	20	1.5036	0.0315	0.4859	9.3	0.7122	71.7	10.4035	3.09446	0.0648282
13	Ha	20	1.2669	0.1366	0.461	8.89	1.0146	56.7	9.27452	2.30429	0.248454
13	Ha	20	1.5359	0.1682	0.4139	8.91	0.7306	63.2	9.13139	3.7108	0.406378
13	Ha	40	0.9811	0.1363	0.4191	9.37	1.13	50.7	7.19809	2.34097	0.325221
13	Ha	40	0.9801	0.0315	0.36	9.29	1.04	68.3	9.92297	2.7225	0.0875
13	Ha	40	1.1318	0.0734	0.3715	9	1.01	65.6	15.4196	3.04657	0.197577
13	Ha	40	0.6007	0.084	0.3459	8.96	1.59	60.6	7.15119	1.73663	0.242845
13	Ha	60	0.7191	0.1366	0.3982	9.29	1.5239	58.6	5.26428	1.80588	0.20463
13	Ha	60	0.7198	0.0526	0.2981	9.1	1.1034	72.1	13.6844	2.41463	0.176451
13	Ha	60	0.9992	0.0526	0.3369	9.07	1.6516	72.4	18.9962	2.96587	0.156129
13	Ha	60	0.4667	0.1049	0.3729	8.93	1.4135	65.9	4.449	1.25154	0.281309
13	Ha	80	0.5872	0.0631	0.3652	9.32	1.0201	116.2	12.8772	1.9771	0.172782
13	Ha	80	0.5884	0.0456	0.297	9.03	1.4667	92.7	9.39675	2.3138	0.153535
13	Ha	80	0.3331	0.0421	0.289	9.12	1.4179	89	7.91211	1.1526	0.145675
13	Ha	80	0.467	0.0503	0.2543	8.84	1.7668	98.1	7.40095	1.27875	0.197798
13	Ha	100	0.3636	0.042	0.2673	9.3	1.92	110.6	8.65714	1.36027	0.157127
13	Ha	100	0.3339	0.0524	0.2773	9.46	2.12	146.7	6.37214	1.20411	0.188965
13	Ha	100	0.3336	0.0525	0.2899	8.59	1.71	128.65	6.35429	1.15074	0.181097
13	Ha	100	0.3339	0.0631	0.3053	8.56	1.44	128.65	5.2916	1.09368	0.17573
13	Ha	140	0.4658	0.0735	0.2973	8.99	2.08	144.9	6.33741	0.9704	0.176926
13	Ha	140	0.3331	0.0526	0.2957	9.13	1.53	138.6	6.3327	1.57525	0.0710179
13	Ha	140	0.2885	0.021	0.2611	9.23	1.51	138.6	8.45476	1.26929	0.281501
13	Ha	140	0.0666	0.021	0.2639	8.77	2.18	132.3	8.45476	1.26222	0.0795756
13	Ha	180	0.1963	0.0524	0.3037	8.66	1.79	175	10.5228	1.01578	0.172539
13	Ha	180	0.3329	0.0315	0.2988	8.94	2.53	126.267	10.5683	1.11412	0.105422
13	Ha	180	0.2646	0.0315	0.2684	9.03	1.85	43.1	8.4	0.985842	0.117362
13	Ha	180	0.2646	0.021	0.2793	9.02	2.06	160.7	12.6	0.947368	0.075188
13	Ha	220	0.5956	0.0421	0.3343	8.3	1.94	32.4	14.1473	1.78163	0.125935
13	Ha	220	0.3331	0.042	0.3843	8.78	2.06	35.7	7.93095	0.866771	0.10929
13	Ha	220	0.5956	0.0315	0.3112	8.67	2.6	41.8	18.9079	1.91388	0.101221
13	Ha	220	0.3331	0.0315	0.3073	9.15	2.66	36.63	10.5746	1.08396	0.102506
13	Ha	260	0.5995	0.0735	0.3762	8.42	2.24	264	8.15646	1.59357	0.0558214
13	Ha	260	0.4672	0.0455	0.3233	8.86	2.2233	244	10.2681	1.4451	0.227343
13	Ha	260	0.4667	0.0421	0.3068	8.61	2.19	36	11.0855	1.52119	0.148305
13	Ha	260	0.3336	0.021	0.3372	9.22	2.24	22.1	15.8857	0.989324	0.124852
13	Ha	300	0.8668	0.0526	0.2661	9.15	1.2245	33.1	13.6914	3.25742	0.197294
13	Ha	300	0.7188	0.0525	0.2813	9.29	1.8792	38.7	16.4791	2.55528	0.186989
13	Ha	300	0.3329	0.042	0.2954	8.52	2.44	38.8	7.92619	1.12695	0.14218
13	Ha	300	0.6395	0.021	0.2741	9.19	1.8479	20.3	9.52857	2.33309	0.0766144
16	Ha	20	0.8668	0.0946	0.3708	9.1	0.7043	54.5	9.16279	2.33765	0.255124
16	Ha	20	0.7924	0.1155	0.339	8.89	0.6521	61.6	6.86061	2.33746	0.340708
16	Ha	20	0.5288	0.0945	0.2873	8.72	0.7115	54.1	5.59577	1.84058	0.328924
16	Ha	20	1.0576	0.1051	0.3307	8.86	0.713	79.1	10.0628	3.19806	0.317811
16	Ha	40	1.0582	0.1051	0.3538	9.03	1.1292	57.3	10.0685	1.69446	0.2671
16	Ha	40	1.055	0.0945	0.2992	9.35	1.2759	67.7	8.52878	2.60955	0.315842
16	Ha	40	0.7928	0.0945	0.2651	8.93	1.5264	63.6	8.38942	2.99057	0.317239
16	Ha	40	0.5995	0.0841	0.3356	8.86	1.2211	62.8667	7.12842	3.14362	0.31317
16	Ha	60	0.6001	0.0735	0.2935	9.61	1.9931	97.3	8.16463	2.04463	0.250426
16	Ha	60	0.5285	0.0734	0.2548	9.36	1.7025	106.9	7.20027	2.07418	0.288069
16	Ha	60	0.5288	0.0839	0.2986	9.09	1.8271	97.8233	8.78892	1.77093	0.280978
16	Ha	60	0.9245	0.084	0.2978	9.38	1.7856	89.27	11.006	3.10443	0.282069
16	Ha	80	0.5998	0.0735	0.3146	9.74	2.7164	33.4	8.16054	1.90655	0.23363
16	Ha	80	0.5291	0.0524	0.2687	9.31	2.4386	33.5	10.0973	1.96911	0.195013
16	Ha	80	0.5272	0.0631	0.2406	9.67	2.42	30.6	8.35499	2.19119	0.262261
16	Ha	80	0.5275	0.063	0.2748	8.95	2.1174	36.1	8.37302	1.91958	0.229258
16	Ha	100	0.6004	0.0524	0.2995	9.02	2.4814	26.1	11.458	2.00467	0.174958
16	Ha	100	0.5283	0.063	0.3194	9.1	2.4845	36.6	8.38571	1.65404	0.197245
16	Ha	100	0.2645	0.042	0.2144	9.74	2.1313	30.77	6.29762	1.23368	0.195896
16	Ha	100	0.528	0.0421	0.2302	9.71	3.0603	29.6	12.5416	2.29366	0.182884
16	Ha	140	0.5278	0.0524	0.3696	9.37	1.5259	71.6	10.0725	0.903409	0.141775
16	Ha	140	0.3962	0.042	0.265	8.67	1.8905	66.1	9.43333	1.49509	0.158491
16	Ha	140	0.3958	0.0315	0.2251	10	1.8042	60.17	12.5651	1.75833	0.139938
16	Ha	140	0.3339	0.0419667	0.2968	9.39	1.8123	42.8	7.95631	1.7783	0.0707547
16	Ha	180	0.1321	0.0315	0.2278	9.24	1.598	28.4	4.19365	0.579895	0.138279
16	Ha	180	0.2637	0.021	0.2716	9.48	1.6886	20.8	12.5571	0.970913	0.0773196
16	Ha	180	0.5272	0.0525	0.3381	9.13	2.2208	27.7	10.0419	1.5593	0.15528
16	Ha	180	0.2644	0.0419	0.2885	9.28	1.6636	25.6333	6.31026	0.916464	0.145234
16	Ha	220	0.2644	0.021	0.2825	9.1	1.86	22.7	12.5905	0.935929	0.0743363
16	Ha	220	0.396	0.021	0.2806	9.07	1.6292	35.6	13.2841	1.41126	0.0748396
16	Ha	220	0.2643	0.021	0.3943	9.17	2.1552	42.5	12.5857	0.670302	0.071662
16	Ha	220	0.3082	0.021	0.3191	8.95	1.698	33.6	14.6762	0.965841	0.0658101
16	Ha	260	0.6594	0.042	0.2579	9.26	1.7885	49.5	15.7	0.511826	0.0814269
16	Ha	260	0.3968	0.028	0.3333	9.77	1.5767	70.7667	14.1714	1.19052	0.126013
16	Ha	260	0.2589	0.021	0.5057	9.36	2.2234	51.6222	12.3286	1.30394	0.0553688
16	Ha	260	0.132	0.021	0.2362	9.73	1.7503	34.6	6.28571	1.0961	0.0889077
16	Ha	300	0.1322	0.021	0.2867	9.26	1.4458	69.01	11.0335	0.461109	0.0732473
16	Ha	300	0.6594	0.0524	0.401	9.19	1.6579	79.7	12.584	1.64439	0.130673
16	Ha	300	0.5275	0.0525	0.5153	9.21	1.5662	69.3	10.0476	1.02368	0.101882
16	Ha	300	0.4397	0.042	0.401	9.19	1.595	58.03	10.469	1.09651	0.104738
