# Supplementary material for: Effects of groundwater depth on ecological stoichiometric characteristics of assimilated branches and soil of two desert plants
Source: Front Plant Sci. 2023 Aug 8;14:1225907. doi: 10.3389/fpls.2023.1225907 (PMC10443709; doi:10.3389/fpls.2023.1225907)
Supplement: Supplementary file 2 [file DataSheet_2.xlsx]

## Sheet: Hp
assimilated branches																assimilated branches								assimilated branches								assimilated branches								assimilated branches								assimilated branches
species	GWD	C	N	P	C:N	N:P	C:P
Hp	4	400.594	5.65304	0.708709	70.8635	7.97654	565.245
Hp	4	403.756	6.21496	0.655166	64.9651	9.48607	616.264
Hp	4	403.632	6.7834	0.723702	59.5029	9.3732	557.732
Hp	4	403.756	6.49918	0.715947	62.1241	9.07774	563.946
Hp	4	407.04	6.28764	0.77621	64.7366	8.10044	524.395
Hp	7	340.744	9.975	0.980058	34.1598	10.178	347.678
Hp	7	319.556	9.04455	1.01186	35.3313	8.93853	315.81
Hp	7	321.174	8.94854	0.980058	35.8912	9.13063	327.709
Hp	7	334.103	9.04328	0.954538	36.9449	9.47398	350.015
Hp	7	318.891	7.73134	0.973773	41.2465	7.93957	327.48
Hp	13	418.369	7.10496	0.912144	58.8841	7.7893	458.666
Hp	13	410.481	6.87058	0.930721	59.7448	7.382	441.036
Hp	13	438.99	7.035	0.928498	62.4008	7.57675	472.795
Hp	13	445.663	7.26926	0.916638	61.3078	7.93036	486.193
Hp	13	428.376	7.245	0.95449	59.1271	7.59044	448.8
Hp	16	439.774	5.40909	1.00309	81.3028	5.39245	438.421
Hp	16	415.649	6.50254	0.910297	63.921	7.14332	456.608
Hp	16	411.973	6.58209	0.877791	62.59	7.49847	469.329
Hp	16	420.375	6.67189	0.89252	63.0068	7.47534	470.997
Hp	16	414.102	6.93103	0.778904	59.7461	8.89844	531.647

## Sheet: Ha
assimilated branches
species	GWD	C	N	P	C:N	N:P	C:P
Ha	4	304.043	8.4	0.721034	36.1956	11.6499	421.677
Ha	4	282.726	8.36653	0.657801	33.7924	12.7189	429.804
Ha	4	264.516	8.5208	0.700665	31.0435	12.161	377.521
Ha	4	262.773	8.28732	0.737932	31.7078	11.2305	356.094
Ha	4	302.145	7.86194	0.787739	38.4314	9.98038	383.56
Ha	7	331.771	7.94425	0.783907	41.7623	10.1342	423.227
Ha	7	323.158	6.44176	0.754812	50.1661	8.53425	428.13
Ha	7	301.273	8.39161	0.906286	35.9018	9.25934	332.426
Ha	7	311.09	7.26391	0.805865	42.8268	9.0138	386.032
Ha	7	288.157	6.27803	0.668666	45.8993	9.38888	430.943
Ha	13	285.524	9.36353	0.883508	30.4932	10.5981	323.171
Ha	13	275.906	9.44528	1.08893	29.211	8.67393	253.375
Ha	13	283.382	9.8209	0.82503	28.855	11.9037	343.481
Ha	13	297.283	8.82441	0.928443	33.6887	9.50452	320.195
Ha	16	395.008	8.73904	0.969413	45.2003	9.01478	407.471
Ha	16	387.602	8.03452	0.857222	48.2421	9.37274	452.16
Ha	16	395.045	8.37952	0.858938	47.1441	9.75567	459.923
Ha	16	387.534	8.46	0.94636	45.8078	8.93952	409.5
